# Supplementary material for: In-Situ Investigation of Copepod Predators of Ichthyophthirius multifiliis Theronts from Fish-Farming Pond
Source: Microorganisms. 2024 Dec 27;13(1):38. doi: 10.3390/microorganisms13010038 (PMC11767253; doi:10.3390/microorganisms13010038)
Supplement: Supplementary file 1 [file microorganisms-13-00038-s001.zip]

Archive with 1 entries (1 files):
- TableS1 The zooplankton community in fish ponds for eDNA metabarcoding assay.xlsx
