# Supplementary material for: In-Situ Investigation of Copepod Predators of Ichthyophthirius multifiliis Theronts from Fish-Farming Pond
Source: Microorganisms. 2024 Dec 27;13(1):38. doi: 10.3390/microorganisms13010038 (PMC11767253; doi:10.3390/microorganisms13010038)
Supplement: Supplementary file 1 [file microorganisms-13-00038-s001.zip › TableS1 The zooplankton community in fish ponds for eDNA metabarcoding assay.xlsx]

## Sheet: Sheet1
Kingdom	Phylum	Class	Order	Family	Genus	Species	NQ1	NQ2	NQ3
Animalia	Rotifera	Eurotatoria	Bdelloidea	Philodinavidae	Abrochtha Bryce, 1910	Abrochtha sp. CWB-2010	2	0	64
Animalia	Arthropoda	Copepoda	Cyclopoida	Cyclopidae	Acanthocyclops	Acanthocyclops vernalis	2	0	0
Animalia	Arthropoda	Copepoda	Calanoida	Acartiidae	Acartia	Acartia negligens	0	0	8
Animalia	Arthropoda	Branchiopoda	Diplostraca	Chydoridae	Actias	Actias brevijuxta	0	0	4
Animalia	Arthropoda	Branchiopoda	Diplostraca	Chydoridae	Alona	Alona cf. glabra BOLD:AAD5055	5	6	1
Animalia	Arthropoda	Branchiopoda	Diplostraca	Chydoridae	Alona	Alona circumfimbriata	6	12	1
Animalia	Arthropoda	Branchiopoda	Diplostraca	Chydoridae	Alona	Alona diaphana	901	1545	925
Animalia	Arthropoda	Branchiopoda	Diplostraca	Chydoridae	Alona	Alona iheringula	1571	1669	1108
Animalia	Arthropoda	Branchiopoda	Diplostraca	Chydoridae	Alona	Alona rectangular	24	13	10
Animalia	Arthropoda	Branchiopoda	Diplostraca	Chydoridae	Alona	Alona setulosa	150	256	102
Animalia	Arthropoda	Branchiopoda	Diplostraca	Chydoridae	Alona	Alona sp. GZPL-121	4853	8983	672
Animalia	Arthropoda	Branchiopoda	Diplostraca	Chydoridae	Alona	Alona sp. HE-197.1	6	7	1
Animalia	Arthropoda	Branchiopoda	Diplostraca	Chydoridae	Alona	Alona sp. HE-347.1	1	0	1
Animalia	Arthropoda	Branchiopoda	Diplostraca	Chydoridae	Alonella	Alonella cf. excisa 1 MEG-2013	15	7	2
Animalia	Arthropoda	Copepoda	Calanoida	Diaptomidae	Pararctodiaptomus	Arctodiaptomus cf. dorsalis HE-525.1	0	15	0
Animalia	Rotifera	Eurotatoria	Ploima	Asplanchnidae	Asplanchna	Asplanchna brightwellii	2	0	0
Animalia	Rotifera	Eurotatoria	Ploima	Asplanchnidae	Asplanchna	Asplanchna girodi	1	0	88
Animalia	Rotifera	Eurotatoria	Ploima	Asplanchnidae	Asplanchna	Asplanchna priodonta	0	0	4
Animalia	Rotifera	Eurotatoria	Ploima	Asplanchnidae	Asplanchna	Asplanchna silvestrii	66	143	142
Animalia	Arthropoda	Branchiopoda	Diplostraca	Bosminidae	Bosmina	Bosmina fatalis	0	24	0
Animalia	Arthropoda	Branchiopoda	Diplostraca	Bosminidae	Bosmina	Bosmina liederi	18	32	1
Animalia	Rotifera	Eurotatoria	Ploima	Brachionidae	Brachionus	Brachionus angularis	0	0	7
Animalia	Rotifera	Eurotatoria	Ploima	Brachionidae	Brachionus	Brachionus bidentatus	0	0	9
Animalia	Rotifera	Eurotatoria	Ploima	Brachionidae	Brachionus	Brachionus calyciflorus	569	76	42
Animalia	Rotifera	Eurotatoria	Ploima	Brachionidae	Brachionus	Brachionus caudatus	17	1	217
Animalia	Rotifera	Eurotatoria	Ploima	Brachionidae	Brachionus	Brachionus cf. urceolaris MEG-2012	53	6	351
Animalia	Rotifera	Eurotatoria	Ploima	Brachionidae	Brachionus	Brachionus falcatus	0	0	2
Animalia	Rotifera	Eurotatoria	Ploima	Brachionidae	Brachionus	Brachionus forficula	0	36	20
Animalia	Rotifera	Eurotatoria	Ploima	Brachionidae	Brachionus	Brachionus koreanus	0	0	5
Animalia	Rotifera	Eurotatoria	Ploima	Brachionidae	Brachionus	Brachionus leydigi	0	0	5
Animalia	Rotifera	Eurotatoria	Ploima	Brachionidae	Brachionus	Brachionus macracanthus	0	0	15
Animalia	Rotifera	Eurotatoria	Ploima	Brachionidae	Brachionus	Brachionus plicatilis	0	0	3
Animalia	Rotifera	Eurotatoria	Ploima	Brachionidae	Brachionus	Brachionus quadridentatus	335	1	6
Animalia	Rotifera	Eurotatoria	Ploima	Brachionidae	Brachionus	Brachionus rubens	7	35	9
Animalia	Rotifera	Eurotatoria	Ploima	Brachionidae	Brachionus	Brachionus sp. Tiscar	0	0	6
Animalia	Rotifera	Eurotatoria	Ploima	Brachionidae	Brachionus	Brachionus urceolaris	1008	1112	3288
Animalia	Arthropoda	Branchiopoda	Diplostraca	Daphniidae	Ceriodaphnia	Ceriodaphnia sp. BOLD:AAI3715	40	57	1
Animalia	Arthropoda	Branchiopoda	Diplostraca	Chydoridae	Chilodorus	Chydorus sp. JY-2016	16870	12050	2487
Animalia	Arthropoda	Branchiopoda	Diplostraca	Chydoridae	Chilodorus	Chydorus sphaericus	4	1	0
Animalia	Arthropoda	Copepoda	Cyclopoida	Cyclopidae	Cyclops	Cyclops vicinus	37074	35518	24578
Animalia	Arthropoda	Branchiopoda	Diplostraca	Daphniidae	Daphnia	Daphnia mitsukuri	1	1	0
Animalia	Arthropoda	Branchiopoda	Diplostraca	Daphniidae	Daphnia	Daphnia pulex	3245	6162	54
Animalia	Arthropoda	Branchiopoda	Diplostraca	Daphniidae	Daphnia	Daphnia similis	0	1	1
Animalia	Arthropoda	Copepoda	Cyclopoida	Cyclopidae	Diacyclops	Diacyclops sp. 1 TYM-2010	267	1236	818
Animalia	Arthropoda	Copepoda	Cyclopoida	Cyclopidae	Diacyclops	Diacyclops sp. BK21	16	7	4
Animalia	Arthropoda	Copepoda	Cyclopoida	Clausocalanidae	Drepanopus	Drepanopus sp. BOLD:AAI6138	4	50	5
Animalia	Arthropoda	Branchiopoda	Diplostraca	Chydoridae	Dunhevedia	Dunhevedia crassa	8	7	1
Animalia	Arthropoda	Copepoda	Cyclopoida	Aetideidae	Euchirella	Euchirella splendens	0	0	8
Animalia	Rotifera	Eurotatoria	Ploima	Euchlanidae	Euchlanis	Euchlanis dilatata	144	58	30726
Animalia	Rotifera	Eurotatoria	Flosculariaceae	Trochosphaeridae	Filinia	Filinia hofmanni	40	0	106
Animalia	Arthropoda	Branchiopoda	Diplostraca	Eurycercidae	Flavalona	Flavalona costata	2602	2528	588
Animalia	Arthropoda	Branchiopoda	Diplostraca	Chydoridae	Graptoleberis	Graptoleberis testudinaria	159	111	33
Animalia	Rotifera	Eurotatoria	Ploima	Brachionidae	Keratella	Keratella cochlearis	0	0	7
Animalia	Rotifera	Eurotatoria	Ploima	Lecanidae	Lecane	Lecane cornuta AEG2	0	0	3
Animalia	Arthropoda	Branchiopoda	Diplostraca	Chydoridae	Leydigia	Leydigia lousi	1596	1716	181
Animalia	Arthropoda	Branchiopoda	Diplostraca	Macrothricidae	Gurneyella	Macrothrix sp. HE-364	0	0	23
Animalia	Rotifera	Eurotatoria	Bdelloidea	Philodinidae	Macrotrachela	Macrotrachela bullata	0	0	12
Animalia	Rotifera	Eurotatoria	Bdelloidea	Philodinidae	Macrotrachela	Macrotrachela plicata	0	0	2
Animalia	Rotifera	Eurotatoria	Bdelloidea	Philodinidae	Macrotrachela	Macrotrachela quadricornifera	1	0	30
Animalia	Arthropoda	Copepoda	Cyclopoida	Cyclopidae	Mesocyclops	Mesocyclops aequatorialis	4	3	0
Animalia	Arthropoda	Copepoda	Cyclopoida	Cyclopidae	Mesocyclops	Mesocyclops pehpeiensis	0	2	0
Animalia	Rotifera	Eurotatoria	Bdelloidea	Habrotrochidae	Otostephanos	Otostephanos jolantae	0	0	6
Animalia	Arthropoda	Copepoda	Cyclopoida	Cyclopidae	Paracyclops	Paracyclops fimbriatus	0	0	8
Animalia	Rotifera	Eurotatoria	Bdelloidea	Philodinidae	Philodina	Philodina citrina	0	1	21
Animalia	Rotifera	Eurotatoria	Bdelloidea	Philodinidae	Philodina	Philodina megalotrocha	63	21	8253
Animalia	Rotifera	Eurotatoria	Bdelloidea	Philodinidae	Philodina	Philodina sp. Pha10	0	1	63
Animalia	Rotifera	Eurotatoria	Ploima	Brachionidae	Plationus	Plationus patulus	0	0	7
Animalia	Rotifera	Eurotatoria	Ploima	Synchaetidae	Polyarthra	Polyarthra dolichoptera complex sp. UO-2013	0	4	5
Animalia	Rotifera	Eurotatoria	Ploima	Synchaetidae	Polyarthra	Polyarthra sp. UO-2013	0	0	2
Animalia	Arthropoda	Copepoda	Calanoida	Pseudodiaptomidae	Pseudodiaptomus	Pseudodiaptomus forbesi	75	44	36
Animalia	Rotifera	Eurotatoria	Bdelloidea	Philodinidae	Rotaria	Rotaria rotatoria	0	0	3
Animalia	Arthropoda	Branchiopoda	Diplostraca	Daphniidae	Simocephalus	Simocephalus beianensis	88	201	1
Animalia	Arthropoda	Branchiopoda	Diplostraca	Daphniidae	Simocephalus	Simocephalus sp. IMP-BG-Z021	2	2	0
Animalia	Rotifera	Eurotatoria	Ploima	Synchaetidae	Parasynchaeta	Synchaeta sp. WM-2017c	2	2	69
Animalia	Arthropoda	Copepoda	Cyclopoida	Cyclopidae	Thermocyclops	Thermocyclops crassus	3	1	1
Animalia	Arthropoda	Copepoda	Cyclopoida	Cyclopidae	Thermocyclops	Thermocyclops sp. JY-2016	1	26	0
Animalia	Arthropoda	Copepoda	Cyclopoida	Cyclopidae	Thermocyclops	Thermocyclops taihokuensis	20241	25124	5853
Animalia	Rotifera	Eurotatoria	Ploima	Trichocercidae	Trichocerca	Trichocerca dixon-nuttalli	0	32	1592
